# Supplementary material for: Perivascular localization of macrophages in the intestinal mucosa is regulated by Nr4a1 and the microbiome
Source: Nat Commun. 2020 Mar 12;11:1329. doi: 10.1038/s41467-020-15068-4 (PMC7067862; doi:10.1038/s41467-020-15068-4)
Supplement: Supplementary file 7 — Source Data [file 41467_2020_15068_MOESM7_ESM.xlsx]

## Sheet: Figure 1
Fig. 1c	CX3CR1+ cell distribution
	Inside	Outside
	0	100
	0	100
	0	100
	0	100
	0	100
Fig. 1e	CCR2+ cell distribution			%CCR2+ cell in contact with CX3CR1+ cell
	Inside	Outside		Contact	Non-contact
	0	100		93.3	6.7
	10	88.89		87.5	12.5
	0	100		96.3	3.7
	0	100		88.2	11.8
	0	100		90	10
	0	100
Fig. 1g	CX3CR1+ cell distribution
		Inside vasculature						Outside vasculature
	Intestinal villi	0	0	0	0	0		100	100	100	100	100
	Lamina propria	0	0	2.44	0	0		100	100	97.56	100	100
	CCR2+ cell distribution
		Inside vasculature						Outside vasculature
	Intestinal villi	0	0	7.69	0	11.11		100	100	92.31	100	88.89
	Lamina propria	5.26	5.88	18.18	0	5.88		94.74	94.12	81.82	100	94.12
	%CCR2+ cell in contact with CX3CR1+ cell
		Contact						Non-contact
	Intestinal villi	100	83.33	100	100	88.89		0	16.67	0	0	11.11
	Lamina propria	94.74	88.24	86.36	77.78	94.12		5.26	11.76	13.64	22.22	5.88

## Sheet: Figure 2
Fig. 2b	BMT 2w	red	orange	yellow	green
		1.046	0.293	0.176	0.0605
		1.985	0.913	0.792	0.883
		1.05	0.539	0.273	0.215
	BMT 4w	red	orange	yellow	green
		2.938	2.226	2.421	3.276
		0.792	0.539	1.352	4.823
		2.144	0.804	0.98	2.284
	BMT 6w	red	orange	yellow	green
		0.276	0.334	0.593	19.694
		0.61	0.403	0.696	16.54
		0.767	0.596	0.798	14.525
		1.128	0.853	1.457	10.57
		1.272	1.401	2.658	14.135
	BMT 8w	red	orange	yellow	green
		0.228	0.184	0.583	20.417
		0.146	0.181	0.414	21.234
		0.333	0.264	0.599	18.959
Fig. 2e	0 min
	red	orange	yellow	green
	0	1.4	34.8	41.8
	45 min
	red	orange	yellow	green
	0	0.6	2.5	77
Fig. 2g	% of red pixel	CX3CR1gfp/wtCCR2rfp/wt to WT	CX3CR1gfp/wtCCR2rfp/rfp to WT	Nr4a1-/-CX3CR1gfp/wtCCR2rfp/wt to WT
		0.276	0.684	0.622
		0.61	0.855	1.052
		0.767	0.424	0.633
		1.128	0.472	0.882
		1.272
	% of orange pixel	CX3CR1gfp/wtCCR2rfp/wt to WT	CX3CR1gfp/wtCCR2rfp/rfp to WT	Nr4a1-/-CX3CR1gfp/wtCCR2rfp/wt to WT
		0.334	0.08	0.592
		0.403	0.259	0.559
		0.596	0.23	0.368
		0.853	0.322	0.578
		1.401
	% of yellow pixel	CX3CR1gfp/wtCCR2rfp/wt to WT	CX3CR1gfp/wtCCR2rfp/rfp to WT	Nr4a1-/-CX3CR1gfp/wtCCR2rfp/wt to WT
		0.593	0.071	0.618
		0.696	0.39	1.199
		0.798	0.259	0.504
		1.457	0.467	0.654
		2.658
	% of green pixel	CX3CR1gfp/wtCCR2rfp/wt to WT	CX3CR1gfp/wtCCR2rfp/rfp to WT	Nr4a1-/-CX3CR1gfp/wtCCR2rfp/wt to WT
		19.694	1.497	6.879
		16.54	7.385	10.3
		14.525	8.596	9.365
		10.57	7.896	10.627
		14.135
Fig. 2h	CX3CR1lo	CX3CR1gfp/wtCCR2rfp/wt to WT	CX3CR1gfp/wtCCR2rfp/rfp to WT	Nr4a1-/-CX3CR1gfp/wtCCR2rfp/wt to WT
		1.683	0.584	1.411
		1.066	0.683	1.201
		1.343	0.576	0.971
		2.722	0.502	0.599
		2.029
		1.558
		0.858
		2.92
	CX3CR1hi	CX3CR1gfp/wtCCR2rfp/wt to WT	CX3CR1gfp/wtCCR2rfp/rfp to WT	Nr4a1-/-CX3CR1gfp/wtCCR2rfp/wt to WT
		3.718	0.68	3.174
		3.623	1.007	2.802
		2.848	0.844	2.474
		5.332	0.711	1.221
		3.974
		4.184
		2.55
		5.999

## Sheet: Figure 3
Fig. 3c	CX3CR1+ cells		Control 1	Control 2	Control 3	Control 4	Control 5	Control 6		Abx 1	Abx 2	Abx 3	Abx 4	Abx 5	Abx 6
		Lamina propria	27.066	20.038	22.644	14.196	21.876	24.095		7.128	10.353	16.422	16.004	10.973	6.433
		Submucosa	3.449	2.377	3.782	3.029	2.484	4.742		3.423	3.5	3.766	2.236	6.008	3.245
		Muscularis	6.49	4.756	5.308	2.883	3.461	3.306		6.114	5.243	3.773	5.893	5.436	6.005
	CCR2+ cells		Control 1	Control 2	Control 3	Control 4	Control 5	Control 6		Abx 1	Abx 2	Abx 3	Abx 4	Abx 5	Abx 6
		Lamina propria	1.069	0.555	2.182	1.532	0.417	2.913		1.04	0.415	0.653	1.237	1.75	2.207
		Submucosa	0.348	0.34	0.314	0.424	0.757	1.294		0.695	0.114	0.486	0.424	0.063	1.113
		Muscularis	0.839	0.817	0.77	0.396	0.41	0.545		0.243	0.479	0.486	0.354	0.323	0.629
Fig. 3d	CD31+ area/FOV
	Control	Abx
	26.573	25.51
	21.241	24.783
	22.6	23.257
	21.558	21.706
	24.868	20.623
	20.869	23.167
Fig. 3g	CD31+ area/FOV
	SPF	GF
	23.7736	27.6608
	24.5918	26.8532
	20.9179	26.3111
	22.2675	23.5256
	26.5858	20.8488
	25.642	25.3376
Fig. 3i	CX3CR1+ macrophages per colon
			Control									Abx
		CX3CR1lo	1.803	1.298	1.623	0.863	0.808	1.034	1.011	1.251		0.924	1.11	0.993	1.022	0.282	0.447	0.893	0.865
		CX3CR1hi	4.17	3.293	3.575	2.414	2.441	2.264	2.555	2.586		1.988	1.819	1.89	1.943	0.61	1.178	2.328	1.553
	CD80+CD206-CX3CR1+ macrophages per colon
			Control					Abx
		CX3CR1lo	0.316	0.183	0.644	0.187		0.254	0.103	0.422	0.203
		CX3CR1hi	1.072	1.726	1.591	1.27		1.638	0.846	1.068	0.927
	CD80-CD206+CX3CR1+ macrophages per colon
			Control					Abx
		CX3CR1lo	4.183	3.011	4.382	2.149		3.169	4.407	3.207	4.027
		CX3CR1hi	5.588	5.269	7.794	4.007		5.089	4.62	5.198	5.324

## Sheet: Figure 4
Fig. 4b	BMT 2w control	red	orange	yellow	green		BMT 2w Abx	red	orange	yellow	green
		1.046	0.293	0.176	0.0605			0.3091	0.1354	0.1049	0.0249
		1.985	0.913	0.792	0.883			0.2888	0.2417	0.1241	0.0811
		1.05	0.539	0.273	0.215			0.1692	0.1521	0.1011	0.0571
	BMT 4w control	red	orange	yellow	green		BMT 4w Abx	red	orange	yellow	green
		2.938	2.226	2.421	3.276			1.2671	0.2787	0.3159	1.0868
		0.792	0.539	1.352	4.823			1.1664	0.3364	0.1728	0.8258
		2.144	0.804	0.98	2.284			0.9719	0.3793	0.3186	0.6422
	BMT 6w control	red	orange	yellow	green		BMT 6w Abx	red	orange	yellow	green
		0.276	0.334	0.593	19.694			2.7799	0.4871	0.6398	5.3079
		0.61	0.403	0.696	16.54			2.1081	0.5594	0.9061	6.1631
		0.767	0.596	0.798	14.525			4.4594	0.8391	0.7505	5.2249
		1.128	0.853	1.457	10.57
		1.272	1.401	2.658	14.135
	BMT 8w control	red	orange	yellow	green		BMT 8w Abx	red	orange	yellow	green
		0.228	0.184	0.583	20.417			1.1111	0.441	0.8088	5.327
		0.146	0.181	0.414	21.234			1.952	0.3424	0.275	4.261
		0.333	0.264	0.599	18.959			2.0892	0.4796	0.5763	7.0809
								2.3861	0.6028	0.4936	5.281
Fig. 4c	2 w after BMT
		Control 1	Control 2	Control 3	Control 4		Abx 1	Abx 2	Abx 3	Abx 4
	CX3CR1+CCR2hi	2.99	1.34	1.17	2.46		0.14	0.21	0.52	0.35
	CX3CR1loCCR2lo	3.88	2.65	2.71	5		0.49	0.57	1.16	0.77
	CX3CR1hiCCR2lo	0.39	0.22	0.17	0.32		0.02	0.03	0.06	0.03
	6 w after BMT
		Control 1	Control 2	Control 3	Control 4	Control 5		Abx 1	Abx 2	Abx 3	Abx 4	Abx 5
	CX3CR1+CCR2hi	5.248	5.951	4.04	2.094	2.43		1.941	2.298	1.694	1.125	1.802
	CX3CR1loCCR2lo	2.372	1.876	1.644	2.547	2.072		0.62	0.867	0.827	0.671	0.901
	CX3CR1hiCCR2lo	2.007	2.316	1.882	1.559	1.262		0.576	0.691	0.656	0.39	0.546
Fig. 4d	2 w after BMT
		Control 1	Control 2	Control 3	Control 4		Abx 1	Abx 2	Abx 3	Abx 4
	CX3CR1lo	1.235	0.634	0.678	1.667		0.206	0.305	0.592	0.381
	CX3CR1hi	1.686	1.158	1.165	2.956		0.1	0.193	0.515	0.293
	6 w after BMT
		Control 1	Control 2	Control 3	Control 4	Control 5	Control 6	Control 7	Control 8		Abx 1	Abx 2	Abx 3	Abx 4	Abx 5	Abx 6
	CX3CR1lo	1.683	1.066	1.343	2.722	2.029	1.558	0.858	2.92		0.573	0.766	0.682	0.989	1.172	0.409
	CX3CR1hi	3.718	3.623	2.848	5.332	3.974	4.184	2.55	5.999		0.926	0.993	0.908	1.033	1.165	0.622
Fig. 4e	6 w after BMT	red			orange			yellow			green
	Cx3cr1GFP/+Ccr2RFP/RFP to WT	Normal water	Abx water		Normal water	Abx water		Normal water	Abx water		Normal water	Abx water
		0.684	2.059		0.08	0.102		0.071	0.149		1.497	0.502
		0.855	3.204		0.259	0.127		0.39	0.065		7.385	0.462
		0.424	2.033		0.23	0.149		0.259	0.056		8.596	0.253
		0.472			0.322			0.467			7.896
	6 w after BMT	red			orange			yellow			green
	Nr4a1-/-Cx3cr1GFP/+Ccr2RFP/+ to WT	Normal water	Abx water		Normal water	Abx water		Normal water	Abx water		Normal water	Abx water
		0.622	3.868		0.592	0.715		0.618	0.586		6.879	4.292
		1.052	1.556		0.559	0.407		1.199	0.538		10.3	6.569
		0.633	0.991		0.368	0.323		0.504	0.364		9.365	4.141
		0.882			0.578			0.654			10.627
Fig. 4f	6 w after BMT (Abx water)	red				orange				yellow				green
		Cx3cr1GFP/+Ccr2RFP/+ to WT	Cx3cr1GFP/+Ccr2RFP/RFP to WT	Nr4a1-/-Cx3cr1GFP/+Ccr2RFP/+ to WT		Cx3cr1GFP/+Ccr2RFP/+ to WT	Cx3cr1GFP/+Ccr2RFP/RFP to WT	Nr4a1-/-Cx3cr1GFP/+Ccr2RFP/+ to WT		Cx3cr1GFP/+Ccr2RFP/+ to WT	Cx3cr1GFP/+Ccr2RFP/RFP to WT	Nr4a1-/-Cx3cr1GFP/+Ccr2RFP/+ to WT		Cx3cr1GFP/+Ccr2RFP/+ to WT	Cx3cr1GFP/+Ccr2RFP/RFP to WT	Nr4a1-/-Cx3cr1GFP/+Ccr2RFP/+ to WT
		2.7799	2.059	3.868		0.4871	0.102	0.715		0.6398	0.149	0.586		5.3079	0.502	4.292
		2.1081	3.204	1.556		0.5594	0.127	0.407		0.9061	0.065	0.538		6.1631	0.462	6.569
		4.4594	2.033	0.991		0.8391	0.149	0.323		0.7505	0.056	0.364		5.2249	0.253	4.141

## Sheet: Figure 5
Fig. 5b	Small intestine	control					Abx
	No infection	19.848	11.966	8.057	12.466		0.474	2.111	2.783	1.984
	24 h after S. aureus gavage	36.542	40.944	9.45	25.029		3.727	8.917	15.33	9.095
	Colon	control					Abx
	No infection	26.45	29.228	14.027	25.786		8.392	3.059	4.858	5.491
	24 h after S. aureus gavage	41.712	60.301	34.347	37.059		5.51	27.635	29.527	15.288
Fig. 5c	CFU
	Blood	Control											Abx
	6 h	2	2	2	2	2	2	2	2	2			2	2	2	2	2	2	2	2	2
	24 h	2	2	2	2	2	2	2	2	2	2		2	2	2	2	2	2	2	2	2
	Liver	Control											Abx
	6 h	2	2	2	2	2	2	2	2	2			2	2	2	2	2	2	2	2	2
	24 h	2	2	2	2	2	2	2	2	2	2		353.503	184.385	2	130.742	2	2	105.681	2	2
	Spleen	Control											Abx
	6 h	2	2	2	2	2	2	2	2	2			2	2	2	2	2	2	2	2	2
	24 h	2	2	2	2	2	2	2	2	2	2		2731.56	1242.09	2	2	2	2	2	824.257	1410.15
	Kidney	Control											Abx
	6 h	2	2	2	2	2	2	2	2	2			2	2	2	359.611	2	2	2	2	2
	24 h	2	2	2	2	2	2	2	2	2	2		2	2	2	2	2	2	2	2	2
	MLN	Control											Abx
	6 h	2	2	2	2	2	2	14654.1	2	2			2	2	2	2	2	2	2	2	1665
	24 h	2	2	2	2	2	2	2	2	2	2		7239.13	2	2	2	2	2	2	2	2
	Colon	Control											Abx
	6 h	838000	4760000	612000	709000	203561	718670	2790698	1212123	1300238			66669	341205	1545252	1522843	2074689	1200368	1759258	469484	897435
	24 h	1904.74	2	2	2	2710.04	2	2	2	3499.55	2		2	2	692.308	2	2756.2	2615.69	1295.15	4385.97	15873.8
Fig. 5g	Control	Abx
	2.567	2.305
	1.972	4.052
	7.23	2.784
	2.387	3.355
	0.487	2.476
Fig. 5k	CFU/g tissue
		Control 1	Control 2	Control 3	Control 4	Control 5	Control 6	Control 7	Control 8		Mac depleted 1	Mac depleted 2	Mac depleted 3	Mac depleted 4	Mac depleted 5	Mac depleted 6
	Liver	1	1	927	57.1	22200	6350	54200	1		82500	28400	639000	34800	7700	4330
	Spleen	1	1	3234	1947	32340	4620	14850	1		102300	6930	247500	22110	14190	4620
	Kidney	1	1	33	198	2013	3267	20130	1		1584	924	82500	4389	2937	13860
	MLN	0.1	4	8	0.1	9	10	75	0.1		0.1	2	22	0.1	18	0.1
	Colon	115500	29370	29370	396000	69300	184800	287100	28710		379500	300300	363000	594000	4950	257400

## Sheet: Figure 6
Fig. 6b	injury 6h	red	orange	yellow	green		injury 24h	red	orange	yellow	green		injury 48h	red	orange	yellow	green		injury 72h	red	orange	yellow	green		injury 96h	red	orange	yellow	green
		24.811	9.771	0.515	0.1			45.339	51.182	3.191	0.21			1.308	67.699	25.14	0.433			0.036	15.43	70.28	2.376			0.018	7.834	67.72	20.75
		28.611	7.294	0.424	0.0437			59.489	35.47	1.37	0.146			1.145	63.08	22	0.995			0.167	16.989	75.778	5.512			0.056	5.678	56.225	28.132
		20.487	2.285	0.0111	0.00669			67.72	26.83	0.653	0.058			0.326	42.501	30.396	0.694			0.102	19.908	60.654	3.943			0.226	11.134	61.52	22.112
		30.409	0.734	0	0			27.104	57.789	1.842	0.086			0.946	57.105	18.634	0.341			0.864	37.663	58.496	2.943			0.307	15.011	59.016	17.06
		27.975	4.54	0.138	0.0198			5.936	61.735	12.718	0.271			5.244	72.372	8.592	0.154			0.29	16.45	51.06	5.082			0.028	4.57	55.553	34.495
Fig. 6d		No injury				6 h after burn injury
	CX3CR1-CCR2+	7.76	7.12	7.45		9.63	10.5	18.8
	CX3CR1+CCR2hi	1.28	2.84	2.33		5.41	5.76	7.07
	CX3CR1+CCR2lo	2.84	5.02	4.56		3.57	3.76	6.71
Fig. 6e	No injury				6 h after burn injury
	11.6	7.12	7.66		57.5	65.8	52.5
Fig. 6g	contact	non-contact
	73	23
	85	23
	91	29

## Sheet: Figure 7
Fig. 7b
			red	orange	yellow	green			red	orange	yellow	green
	6 h	control 1	24.811	9.771	0.515	0.1		Abx 1	13.436	5.977	1.421	1.44
		control 2	28.611	7.294	0.424	0.0437		Abx 2	23.898	3.854	1.489	1.173
		control 3	31.01	4.355	0.86	0.394		Abx 3	18.867	5.889	1.52	1.383
		control 4	30.409	0.734	0	0		Abx 4	14.946	6.962	1.934	1.195
		control 5	14.876	12.158	4.76	2.33		Abx 5	8.229	3.363	0.874	0.643
		control 6	27.975	4.54	0.138	0.02
	24 h	control 1	45.339	51.182	3.191	0.21		Abx 1	40.476	16.72	2.172	1.237
		control 2	59.489	35.47	1.37	0.146		Abx 2	34.517	23.662	2.933	0.506
		control 3	67.72	26.83	0.653	0.058		Abx 3	53.419	31.362	4.238	0.793
		control 4	27.104	57.789	1.842	0.086		Abx 4	76.651	16.182	1.724	0.172
		control 5	5.936	61.735	12.718	0.271		Abx 5	49.986	38.33	1.637	0.2
	48 h	control 1	1.308	67.699	25.14	0.433		Abx 1	27.871	57.584	2.137	0.026
		control 2	1.145	63.08	22	0.995		Abx 2	9.579	58.606	4.413	0.337
		control 3	0.326	42.501	30.396	0.694		Abx 3	18.829	43.177	11.146	2.235
		control 4	0.946	57.105	18.634	0.341		Abx 4	29.427	61.615	3.539	0.382
		control 5	5.244	72.372	8.592	0.154
	72 h	control 1	0.036	15.43	70.28	2.376		Abx 1	0.365	39.267	51.431	3.013
		control 2	0.167	16.989	75.778	5.512		Abx 2	0.375	48.729	45.623	2.301
		control 3	0.102	19.908	60.654	3.943		Abx 3	0.692	74.824	14.618	0.076
		control 4	0.864	37.663	58.496	2.943		Abx 4	0.258	30.531	43.155	5.312
		control 5	0.29	16.45	51.06	5.082
	96 h	control 1	0.018	7.834	67.72	20.75		Abx 1	0.707	43.255	42.546	3.757
		control 2	0.056	5.678	56.225	28.132		Abx 2	0.979	39.65	41.945	5.24
		control 3	0.226	11.134	61.52	22.112		Abx 3	0.414	54.171	35.423	1.364
		control 4	0.307	15.011	59.016	17.06		Abx 4	0.67	22.436	48.859	6.724
		control 5	0.028	4.57	55.553	34.495		Abx 5	0.767	35.234	55.662	3.071
	168 h	control 1	0.27	8.4	45.2	31.6		Abx 1	0.044	4.52	30.8	40.4
		control 2	0.14	4.57	52.4	43.1		Abx 2	0.087	3.43	31	39.4
		control 3	0.43	7.56	37.1	36.8		Abx 3	1.03	16.4	48.2	18.2
		control 4	0.66	9.24	43.5	41.1
		control 5	0.82	12.9	38.4	30.9
Fig. 7c		control 1	control 2	control 3	control 4		Abx 1	Abx 2	Abx 3	Abx 4
	72 h	25.2	36	25.3	25.4		11.5	11.3	13.3	7.78
Fig. 7d	Burn injury macrophage % control vs Abx 24h 72h
		control 1	control 2	control 3	control 4	control 5	control 6		Abx 1	Abx 2	Abx 3	Abx 4	Abx 5	Abx 6
	24 h	5.335	3.698	11.562	12.314	7.81	7.825		2.552	1.492	6.863	6.833	4.646	1.159
	72 h	14.112	19.224	11.765	13.828				5.497	3.966	4.416	3.096
	CX3CR1+ macrophage/20 mm of injured colon
		Control 1	Control 2	Control 3	Control 4	Control 5	Control 6	Control 7	Control 8		Abx 1	Abx 2	Abx 3	Abx 4	Abx 5	Abx 6	Abx 7	Abx 8
	CX3CR1lo	0.586	1.351	1.2	1.076	0.2	0.565	0.278	0.322		0.267	0.602	0.134	0.24	0.211	0.0995	0.318	0.141
	CX3CR1hi	1.122	1.557	1.521	1.342	0.317	0.97	0.676	0.721		0.355	0.963	0.116	0.233	0.241	0.149	0.342	0.195
	CD80+CD206-CX3CR1+ macrophage/20 mm of injured colon
		Control 1	Control 2	Control 3	Control 4		Abx 1	Abx 2	Abx 3	Abx 4
	CX3CR1lo	0.125	0.133	0.119	0.045		0.342	0.104	0.388	0.116
	CX3CR1hi	0.036	0.231	0.129	0.078		0.071	0.077	0.112	0.058
	CD80-CD206+CX3CR1+ macrophage/20 mm of injured colon
		Control 1	Control 2	Control 3	Control 4		Abx 1	Abx 2	Abx 3	Abx 4
	CX3CR1lo	0.107	0.214	0.241	0.247		0.181	0.071	0.23	0.113
	CX3CR1hi	0.434	0.989	1.217	1.226		0.446	0.308	0.445	0.517
Fig. 7f	SYTOX orange
		control 1	control 2	control 3	control 4	control 5		Abx 1	Abx 2	Abx 3	Abx 4	Abx 5
	24 h	5.583	1.108	4.829	8.776	14.423		8.035	11.304	13.585	23.14	18.715
	48 h	3.967	6.045	1.722	3.014	3.058		7.736	12.404	10.168	11.956	13.899
Fig. 7h	Burn injury revascularization
		control 1	control 2	control 3	control 4	control 5		Abx 1	Abx 2	Abx 3	Abx 4	Abx 5
	4 d	18.466	27.264	27.605	23.858	26.461		17.388	13.843	15.033	3.079	17.034
	7 d	17.441	18.19	30.23	26.082	33.451		23.04	22.526	22.596	18.463	18.689
Fig. 7j	Permeability
		Control		Abx
	Time (min)	Mean	SEM	Mean	SEM
	0:00:00	0	0	0	0
	1:00:00	5.13	2.7	31.86	14.79
	2:00:00	10.71	3.56	57.45	14.3
	3:00:00	14.7	3.71	69.81	14.59
	4:00:00	15.2	3.86	75.62	15.4
	5:00:00	18.07	4.72	77.16	16.59
		0 min	1 min	2 min	3 min	4 min	5 min			0 min	1 min	2 min	3 min	4 min	5 min
	Control 1	0	10.733	17.618	21.38	22.779	26.358		Abx 1	0	20.198	65.62	85.099	94.574	95.902
	Control 2	0	2.132	7.163	17.533	15.151	22.569		Abx 2	0	89.748	98.357	99.666	99.788	99.834
	Control 3	0	0.145	1.025	0.607	0.617	0.184		Abx 3	0	12.035	15.446	16.011	15.232	11.301
	Control 4	0	0.07	7.552	14.36	20.014	24.104		Abx 4	0	10.041	37.188	64.19	83.21	90.055
	Control 5	0	12.559	20.195	19.596	17.42	17.156		Abx 5	0	27.298	70.626	84.102	85.288	88.717

## Sheet: Figure 8
Fig. 8a	Colon length	Control 1	Control 2	Control 3	Control 4	Control 5	Control 6	Control 7	Control 8	Control 9	Control 10	Control 11	Control 12	Control 13	Control 14		Abx 1	Abx 2	Abx 3	Abx 4	Abx 5	Abx 6	Abx 7	Abx 8	Abx 9
	Normal water	8.3	8.7	7.4	8	7.4	7.4	7.1	7.9	7.6	7.4						7.4	7.8	8.1	8	8.2	8.7	7.4	7.8
	DSS water	5.8	5.5	5.2	5.4	5.5	5.2	5.5	5.9	5.9	6.2	6	5.9	5.8	5.6		6.9	6.2	6.4	6.2	6	6.3	7.5	8.2	8
Fig. 8b	TNF-α	Control 1	Control 2	Control 3	Control 4	Control 5	Control 6	Control 7		Abx 1	Abx 2	Abx 3	Abx 4	Abx 5	Abx 6	Abx 7
	Normal water	0.39	0.32	0.65	0.52	0.19				0.27	0.14	0.27	0.27	0.32
	DSS water	0.61	1.4	1.37	1.42	1.97	0.54	0.64		0.42	0	0	0	0.11	0.17	0
	IL-1β	Control 1	Control 2	Control 3	Control 4	Control 5	Control 6	Control 7		Abx 1	Abx 2	Abx 3	Abx 4	Abx 5	Abx 6	Abx 7
	Normal water	3.79	3.02	4.53	3.39	2.42				4.41	3.89	3.27	4.48	3.09
	DSS water	5.04	43.07	9.99	183.03	10.31	6.52	7.27		2.35	4.29	4.04	10.09	4.94	2.98	2.25
	IL-6	Control 1	Control 2	Control 3	Control 4	Control 5	Control 6	Control 7		Abx 1	Abx 2	Abx 3	Abx 4	Abx 5	Abx 6	Abx 7
	Normal water	0.56	0.61	1.17	1.08	0.52				0.7	0.59	0.61	0.73	0.32
	DSS water	14.59	37.36	55.44	88.59	37.73	1.06	2.74		1.4	0.67	0.78	0.76	4.15	0.59	0.42
Fig. 8c	MCP-1	Control 1	Control 2	Control 3	Control 4	Control 5	Control 6	Control 7		Abx 1	Abx 2	Abx 3	Abx 4	Abx 5	Abx 6	Abx 7
	Normal water	3.12	4.26	5.33	3.9	4.21				3.11	4.04	3.79	6.35	2.99
	DSS water	12.4	29.87	70.96	43.3	31.96	8.41	5.64		5.2	2.16	11.33	17.1	1.78	9.57	2.86
	MIP-1α	Control 1	Control 2	Control 3	Control 4	Control 5	Control 6	Control 7		Abx 1	Abx 2	Abx 3	Abx 4	Abx 5	Abx 6	Abx 7
	Normal water	1.79	5.79	7.85	8	3.41				0	4.81	0	8.13	2.87
	DSS water	4	16.69	10.17	11.3	25.27	9.57	6.05		0	11.52	0	0	0	0	12.53
	MIP-1β	Control 1	Control 2	Control 3	Control 4	Control 5	Control 6	Control 7		Abx 1	Abx 2	Abx 3	Abx 4	Abx 5	Abx 6	Abx 7
	Normal water	0	2.24	7.11	5.74	1.01				2.21	3.67	3.51	5.93	0.9
	DSS water	3.93	11.58	10.37	6.74	25.77	2.65	3.68		0	1.66	0	0	0	2.21	0
	RANTES	Control 1	Control 2	Control 3	Control 4	Control 5	Control 6	Control 7		Abx 1	Abx 2	Abx 3	Abx 4	Abx 5	Abx 6	Abx 7
	Normal water	2.03	5.79	3.41	5.69	1.61				2.98	3.11	3.69	3.83	4.72
	DSS water	3.75	4.83	2.84	3.16	2.98	3.86	4.54		1.94	3.39	4.29	6.59	2.58	1.94	1.96
	Eotaxin	Control 1	Control 2	Control 3	Control 4	Control 5	Control 6	Control 7		Abx 1	Abx 2	Abx 3	Abx 4	Abx 5	Abx 6	Abx 7
	Normal water	7.73	46.77	69.11	73.57	13.25				59.63	55.44	60.61	87.18	65.04
	DSS water	99.73	123.58	146.04	119.82	64	71.57	73.79		18.29	85.29	303	550.85	82.16	108.73	80.73
	KC	Control 1	Control 2	Control 3	Control 4	Control 5	Control 6	Control 7		Abx 1	Abx 2	Abx 3	Abx 4	Abx 5	Abx 6	Abx 7
	Normal water	6.18	5.38	9.39	6.94	5.6				4.31	5.8	4.56	6.11	3.55
	DSS water	10	40.29	112.01	112.65	113.63	8.08	5.97		7.2	6.08	16.96	36.56	4.75	17.79	8.15
	MIP-2	Control 1	Control 2	Control 3	Control 4	Control 5	Control 6	Control 7		Abx 1	Abx 2	Abx 3	Abx 4	Abx 5	Abx 6	Abx 7
	Normal water	37.27	53.75	66.89	56.2	34.47				40.95	56.83	36.9	62.15	28.32
	DSS water	31.8	68.87	199.18	101.42	163.24	31.19	22		21.37	42.99	20.96	92.84	28.12	45.47	32.7
	IP-10	Control 1	Control 2	Control 3	Control 4	Control 5	Control 6	Control 7		Abx 1	Abx 2	Abx 3	Abx 4	Abx 5	Abx 6	Abx 7
	Normal water	2.69	5.43	4.9	6.35	2.52				3.7	4.36	5.59	4.81	3.02
	DSS water	8.09	37.1	25.76	36.1	30.06	8.48	19.73		5.16	6.75	18.87	25.93	3.8	9.15	5.48
Fig. 8d	0	red	orange	yellow	green
	control 1	1.839	21.86	41.463	29.84
	control 2	1.185	6.959	10.843	63.988
	control 3	1.301	5.26	5.972	45.791
	control 4	1.53	8.401	29.96	32.664
	Abx 1	1.797	8.246	9.686	3.764
	Abx 2	0.369	0.62	1.542	31.021
	Abx 3	6.528	0.733	0.402	1.368
	Abx 4	3.01	20.927	14.712	5.052
Fig. 8e	CD31+ area/injury area
	Control	Abx
	25.643	12.206
	22.036	12.507
	32.414	13.539
	20.354	18.606
	15.522
Fig. 8f	CX3CR1+ macrophages /colon
		Control 1	Control 2	Control 3	Control 4	Control 5		Abx 1	Abx 2	Abx 3	Abx 4
	CX3CR1lo	9.301	6.53	9.366	7.051	6.669		0.325	0.479	0.257	0.463
	CX3CR1hi	21.308	20.106	18.348	16.759	13.698		0.945	1.355	0.845	1.262
	CD80+CD206- CX3CR1+ macrophages/colon
		Control 1	Control 2	Control 3	Control 4	Control 5		Abx 1	Abx 2	Abx 3	Abx 4
	CX3CR1lo	0.214	0.189	0.253	0.437	0.427		0.226	0.204	0.355	0.255
	CX3CR1hi	0.746	0.664	0.679	0.469	0.753		0.237	0.526	0.301	0.292
	CD80-CD206+ CX3CR1+ macrophages/colon
		Control 1	Control 2	Control 3	Control 4	Control 5		Abx 1	Abx 2	Abx 3	Abx 4
	CX3CR1lo	2.065	2.756	2.089	2.44	2.808		0.351	0.451	0.27	1.102
	CX3CR1hi	8.182	8.987	5.174	7.759	4.931		1.313	1.612	1.453	3.294
Fig. 8g
	Days elapsed	21	21	21	21	21	21	21	21	21	21	7	7	7	7	7	8	9	9	9	9	21	21	21	21	21	21	21	21	21	21	21	21	21	21	21	21	21	21	21	21
	Control	0	0	0	0	0	0	0	0	0	0
	Abx											1	1	1	1	1	1	1	1	1	1
Fig. 8h		Control 1	Control 2	Control 3	Control 4	Control 5	Control 6	Control 7	Control 8	Control 9	Control 10	Control 11	Control 12	Control 13	Control 14		Abx 1	Abx 2	Abx 3	Abx 4	Abx 5	Abx 6	Abx 7	Abx 8	Abx 9
	Normal water	0	0	0	0	0	0	0	0	0	0						0	0	0	0	0	0	0	0
	DSS water	1	1	1	1	0	1	1	2	1	1	1	1	2	2		2	3	3	2	2	2	3	3	3
Fig. 8i
	DSS control	Days	0	1	2	3	4	5	6	7	8	9	10	11	12	13	14	15	16	17	18	19	20	21
		group 1	31.9	31.8	31.3	31.2	30.7	30.4	29.3	29.2	28.4	28.6	28.5	28.9	29.3	29.8	30.4	31	31.4	31.5	31.7	32	32.4	32.5
			28.1	28.6	28.3	28.2	27.8	27.3	26.7	26.2	25.5	25	25	24.8	25.7	25.8	25.8	26.3	26.3	26.7	26.8	27	27.3	27.3
			33.3	33	32.6	32.6	32.6	32.4	31	30.3	29.5	29.5	29.2	30	30.7	30.8	30.6	31	31.6	31.7	32	32.4	32.6	33
			32.3	31.7	31	30.6	30.2	30.4	29	28	27.6	27.6	28.4	28.8	29.2	30	30.4	30.7	30.9	30	30.3	30.4	30.6	30.5
			28	27.6	27.7	27.7	28	27.9	26.6	26	25.1	23.9	23	22.5	23.1	23.8	24	24.5	25.2	25.9	26	25.9	26	26.1
		group 2	33.2	33.4	33.3	32.7	32.5	32.1	32.2	31.1	30.5	30.1	30.7	31.4	32	32.3	32.2	32.9	33.2	33	33.3	33.7	33.5	33.3
			34.8	33.8	33.3	33.3	33.3	33.2	32.6	31.6	30.6	29.5	30.4	30.9	31.1	31.7	31.9	32.5	32.4	33.1	33	33.2	33.2	33.5
			33.3	32.7	32.9	32.6	32.9	32.2	31.7	31.3	31.2	31.1	31.7	31.8	31.9	32.4	32.6	33.3	33.3	33.5	33.2	33.7	33.7	33.6
			33.7	32.9	32.5	31.7	31.6	31.7	31.5	31.5	30.8	30.2	31	31.1	31.3	31.7	31.8	32.4	33.1	33.3	33.3	34.2	34.2	33.8
			35.2	34.4	34.7	34.1	34.1	33.8	33.1	32.5	32	31	30.8	31.4	32.1	32.4	32.9	33.3	34	33.8	33.5	33.3	33.3	33.4
	DSS Nr4a1ko	Days	0	1	2	3	4	5	6	7	8	9	10	11	12	13	14	15	16	17	18	19	20	21
		group 1	27.7	28.4	28.7	27.9	28.5	28.6	27.3	25.8	25.3	24.2	24.6	25	25.8	26.5	26.5	26.8	27.7	27.1	27	27	27.2	27.3
			31.4	32.1	31.8	30.9	31.3	31.3	29.8	28.5	26.8	25.5	24.5	24.7	25.8	25.9	25.9	26.4	26.9	27.2	27	27.1	26.7	26.6
			30.9	31.3	31.2	30.8	31.3	31.3	30.5	29.4	28.6	28.1	27.4	28	28.5	29	28.6	28.7	28.9	28.6	28.5	28.5	28.6	28.2
			29.3	29.8	29.7	29.5	29.5	29.4	28.3	26.7	25.5	24.2	23.4	24.5	25.1	25.6	25.9	26	25.8	26	26.2	26	26.1	25.8
			29.2	29.8	30.2	29.9	29.6	29.3	28.8	27.7	27.4	26.3	25.5	25.6	26.4	26.5	26.5	27.1	27.5	27.2	27.3	27.2	27	26.9
		group 2	37.9	38.1	38.6	38	38	37.5	37.6	35.4	33.2	33.2	33.9	34.1	34.4	34.4	35.3	34.9	35	35	34.8	35	34.2	34.4
			35.5	35.6	36.1	35.2	35.1	34.7	34.8	33.8	30.8	31.8	32.2	32.5	32.9	33.7	34.3	34	34.3	35.2	35.2	34.9	35	34.9
			40.4	40.3	39.9	39	39	38.1	38	37	34.3	35.6	36.1	36.4	36.6	37	37.7	37.4	37.5	37.8	38.1	38.2	38.3	38.4
			37.4	37.9	37.8	37.7	37.9	37	37.5	35.8	32.9	34.5	35.4	36.1	35.6	36.3	36.8	36.7	36.5	37.7	37.4	38.1	38	38.5
			42	41.3	41.3	40.9	41.1	40.1	40.5	39.2	36.4	37.3	38.3	38.2	38.4	38.9	39	39	38.9	39.8	39.9	40	40.1	40.4
Fig. 8j	Colon length
		Nr4a1+/+															Nr4a1-/-
	7 d	5.8	5.5	5.2	5.4	5.5	5.2	5.5	5.9	5.9	6.2	6	5.9	5.8	5.6		6.1	5.4	5.4	5.1	5.8	6	5.3	6	5.7
	21 d	7.3	7.8	8	8.4	8.2	7.7	7.2	7.9	8.6	8.7						5.8	5.8	7	6.7	6.2	7.4	8.5	8	7.4	6.8
	Colonic blood score	Nr4a1+/+															Nr4a1-/-
	7 d	1	1	1	1	0	1	1	2	1	1	1	1	2	2		1	2	2	2	2	2	1	3	2
	21 d	0	0	0	0	0	0	0	0	0	0						0	0	0	0	0	0	0	0	0	0
Fig. 8l		red	orange	yellow	green
	control 1	1.839	21.86	41.463	29.84
	control 2	1.185	6.959	10.843	63.988
	control 3	1.301	5.26	5.972	45.791
	control 4	1.53	8.401	29.96	32.664
	Nr4a1ko 1	11.13	12.5	10.44	24.75
	Nr4a1ko 2	10.22	19.83	20.32	24.93
	Nr4a1ko 3	9.43	16.53	12.03	21.76
	Nr4a1ko 4	7.8	12.5	12.19	26.71
	Nr4a1ko 5	15.82	22.37	10.78	21.04
	CD31+ area/injury area
	Nr4a1+/+	Nr4a1-/-
	25.643	23.65
	22.036	18.33
	32.414	21.21
	20.354	16.21
	15.522	12.96

## Sheet: Supplementary Figure 1
Supplemental Fig. 1b		colon 1	colon 2	colon 3	colon 4	colon 5
	CD11b+F4/80+	78.9	81.1	76.5	72.3	77.7
	CD11b-F4/80+	1.78	0.34	2.29	4.72	13.1
	CD11b+F4/80-	14.8	14.1	13	13.6	2.26
	CD11b-F4/80-	4.54	4.37	8.13	9.34	6.93

## Sheet: Supplementary Figure 2
Supplemental Fig. 2b	CX3CR1+ xells
	Before irradiation	3 d after irradiation	7 d after irradiation
	18.677	23.17	22.714
	21.824	28.436	19.789
	27.405	25.848	24.713
	20.794
	25.478
	26.445
Supplemental Fig. 2c	CCR2+ cells
	Before irradiation	3 d after irradiation	7 d after irradiation
	0.833	0.58	0.513
	0.866	1.068	0.694
	1.542	0.428	1.057
	0.916
	1.175
	1.646

[truncated: 6 more sheets: Supplementary Figure 3, Supplementary Figure 4, Supplementary Figure 5, Supplementary Figure 6, Supplementary Figure 7, Supplementary Figure 8]
